# Supplementary material for: Structure and assembly of cargo Rubisco in two native α-carboxysomes
Source: Nat Commun. 2022 Jul 25;13:4299. doi: 10.1038/s41467-022-32004-w (PMC9314367; doi:10.1038/s41467-022-32004-w)
Supplement: Supplementary file 12 — Source Data [file 41467_2022_32004_MOESM12_ESM.xlsx]

## Sheet: Fig1c
0	0		0	0	0	0
10	5		2	27	101	296
20	37		4	100	285	770
30	49		6	164	462	1215
40	69		8	216	644	1641
50	154		10	243	785	2042
60	296		12	268	881	2153
70	483		14	318	957	2334
80	525		16	299	969	2268
90	655		18	338	945	2351
100	643		20	360	976	2279
110	676		22	359	941	2072
120	884		24	339	931	1950
130	1382		26	350	847	1723
140	2241		28	338	822	1508
150	2895		30	325	750	1378
160	3376		32	344	703	1166
170	3065		34	354	641	998
180	2685		36	328	565	828
190	2411		38	275	498	766
200	3016		40	265	414	669
210	4313		42	302	382	611
220	6352		44	276	384	518
230	7857		46	238	324	490
240	8109		48	255	316	447
250	6756		50	238	291	425
260	5546		52	240	266	409
270	5294		54	225	293	372
280	6377		56	205	277	387
290	9342		58	213	240	369
300	12768		60	208	217	359
310	14689		62	193	218	378
320	13837		64	176	224	423
330	10609		66	180	221	400
340	6990		68	177	251	415
350	4192		70	174	238	446
360	2095		72	176	240	435
370	965		74	190	267	486
380	399		76	173	275	560
390	189		78	182	272	582
400	60		80	152	280	548
410	17		82	177	274	644
420	5		84	166	302	600
430	3		86	173	285	657
440	1		88	178	284	641
450	0		90	199	264	624
460	1		92	155	285	655
470	1		94	159	300	624
480	0		96	202	275	677
490	0		98	189	270	617
500	1		100	178	275	603
510	0		102	176	280	574
520	0		104	159	247	516
530	0		106	178	257	481
540	0		108	183	257	455
550	0		110	175	256	452
560	0		112	179	230	430
570	0		114	202	184	402
580	0		116	193	227	434
590	0		118	205	234	399
600	0		120	183	233	387
610	0		122	210	238	400
620	0		124	232	241	378
630	0		126	210	273	369
640	0		128	255	245	349
650	0		130	256	289	375
660	0		132	249	288	459
670	0		134	267	338	441
680	0		136	298	378	517
690	0		138	280	409	576
700	0		140	279	474	614
			142	275	496	739
			144	325	549	846
			146	279	623	891
			148	320	716	1013
			150	354	786	1228
			152	350	833	1425
			154	411	916	1566
			156	385	959	1837
			158	342	919	2048
			160	357	1021	2283
			162	337	1068	2344
			164	347	1073	2500
			166	333	1066	2595
			168	299	1039	2380
			170	327	901	2363
			172	225	862	2054
			174	185	682	1746
			176	153	514	1388
			178	86	351	837
			180	32	118	285

## Sheet: Fig3b
1	0
3	3
5	20
7	26
9	19
11	28
13	16
15	11
17	18
19	7
21	9
23	1
25	5
27	2
29	0
31	1
33	0
35	1
37	0
39	0

## Sheet: Fig3c
1	0
2	27
3	40
4	44
5	65
6	75
7	56
8	26
9	2
10	0

## Sheet: SupplementaryFig3a
0.00358955	1
0.0071791	1
0.0107612	1
0.0143507	1
0.0179403	0.99999
0.0215299	0.99999
0.0251119	0.99999
0.0287015	0.99998
0.032291	0.99998
0.0358806	0.99996
0.0394627	0.99993
0.0430522	0.99986
0.0466418	0.99983
0.0502313	0.99988
0.0538209	0.99988
0.057403	0.99981
0.0609925	0.99961
0.0645821	0.99964
0.0681716	0.99972
0.0717537	0.99971
0.0753433	0.99962
0.0789328	0.99956
0.0825224	0.99955
0.0861045	0.99961
0.089694	0.9996
0.0932836	0.99955
0.0968731	0.99953
0.100463	0.99953
0.104045	0.99953
0.107634	0.99944
0.111224	0.9993
0.114813	0.99918
0.118396	0.9991
0.121985	0.99901
0.125575	0.99897
0.129164	0.99882
0.132746	0.9986
0.136336	0.99842
0.139925	0.998
0.143515	0.99765
0.147104	0.99773
0.150687	0.99757
0.154276	0.99683
0.157866	0.99609
0.161455	0.99596
0.165037	0.99586
0.168627	0.99516
0.172216	0.99434
0.175806	0.99362
0.179388	0.99296
0.182978	0.9923
0.186567	0.99157
0.190157	0.99059
0.193746	0.98954
0.197328	0.98909
0.200918	0.98786
0.204507	0.98563
0.208097	0.98346
0.211679	0.98132
0.215269	0.97678
0.218858	0.97035
0.222448	0.96606
0.22603	0.96019
0.229619	0.95083
0.233209	0.93538
0.236799	0.91626
0.240388	0.89283
0.24397	0.8504
0.24756	0.75846
0.251149	0.59612
0.254739	0.45813
0.258321	0.33532
0.26191	0.21053
0.2655	0.09798
0.26909	0.02066
0.272672	-0.00417
0.276261	0.0141
0.279851	0.0332
0.28344	0.03764
0.28703	0.04824
0.290612	0.05966
0.294201	0.05807
0.297791	0.04076
0.301381	0.0152
0.304963	-0.00562
0.308552	-0.01979
0.312142	-0.03334
0.315731	-0.04682
0.319313	-0.05363
0.322903	-0.05306
0.326493	-0.04084
0.330082	-0.03064
0.333672	-0.01982
0.337254	0.00259
0.340843	0.0193
0.344433	0.01967
0.348022	0.01498
0.351604	0.01401
0.355194	0.0199
0.358784	0.01904
0.362373	0.00931
0.365955	-0.00081
0.369545	-0.00764
0.373134	-0.0098

## Sheet: SupplementaryFig3b
0	1
0.000721	1
0.001442	1
0.002163	1
0.002884	1
0.003605	1
0.004326	1
0.005047	1
0.005768	1
0.006489	1
0.00721	1
0.007931	1
0.008652	1
0.009373	1
0.010094	1
0.010815	1
0.011536	1
0.012257	1
0.012978	1
0.013699	0.999999
0.01442	0.999999
0.015141	0.999999
0.015862	0.999999
0.016583	0.999999
0.017304	0.999999
0.018025	0.999998
0.018745	0.999998
0.019466	0.999998
0.020187	0.999997
0.020908	0.999997
0.021629	0.999997
0.02235	0.999996
0.023071	0.999996
0.023792	0.999995
0.024513	0.999994
0.025234	0.999994
0.025955	0.999993
0.026676	0.999992
0.027397	0.999991
0.028118	0.999991
0.028839	0.99999
0.02956	0.999989
0.030281	0.999988
0.031002	0.999986
0.031723	0.999985
0.032444	0.999984
0.033165	0.999982
0.033886	0.999981
0.034607	0.999979
0.035328	0.999977
0.036049	0.999976
0.03677	0.999974
0.037491	0.999972
0.038212	0.999969
0.038933	0.999967
0.039654	0.999965
0.040375	0.999962
0.041096	0.999959
0.041817	0.999955
0.042538	0.999952
0.043259	0.999948
0.04398	0.999944
0.044701	0.999939
0.045422	0.999934
0.046143	0.999928
0.046864	0.999922
0.047585	0.999915
0.048306	0.999908
0.049027	0.9999
0.049748	0.999892
0.050469	0.999884
0.05119	0.999875
0.051911	0.999866
0.052632	0.999857
0.053353	0.999848
0.054074	0.999839
0.054795	0.99983
0.055516	0.999821
0.056236	0.999812
0.056957	0.999804
0.057678	0.999796
0.058399	0.999789
0.05912	0.999783
0.059841	0.999776
0.060562	0.99977
0.061283	0.999765
0.062004	0.99976
0.062725	0.999755
0.063446	0.99975
0.064167	0.999745
0.064888	0.99974
0.065609	0.999735
0.06633	0.99973
0.067051	0.999725
0.067772	0.99972
0.068493	0.999714
0.069214	0.999708
0.069935	0.999701
0.070656	0.999694
0.071377	0.999686
0.072098	0.999679
0.072819	0.999671
0.07354	0.999663
0.074261	0.999655
0.074982	0.999647
0.075703	0.999639
0.076424	0.999631
0.077145	0.999623
0.077866	0.999615
0.078587	0.999608
0.079308	0.999601
0.080029	0.999595
0.08075	0.999588
0.081471	0.999582
0.082192	0.999577
0.082913	0.999571
0.083634	0.999565
0.084355	0.999559
0.085076	0.999553
0.085797	0.999546
0.086518	0.999539
0.087239	0.999532
0.08796	0.999523
0.088681	0.999514
0.089402	0.999505
0.090123	0.999494
0.090844	0.999482
0.091565	0.999469
0.092286	0.999455
0.093006	0.99944
0.093727	0.999424
0.094448	0.999407
0.095169	0.999388
0.09589	0.999369
0.096611	0.999348
0.097332	0.999326
0.098053	0.999303
0.098774	0.999278
0.099495	0.999252
0.100216	0.999225
0.100937	0.999197
0.101658	0.999167
0.102379	0.999135
0.1031	0.999102
0.103821	0.999066
0.104542	0.999028
0.105263	0.998988
0.105984	0.998945
0.106705	0.998898
0.107426	0.998849
0.108147	0.998796
0.108868	0.998739
0.109589	0.998679
0.11031	0.998614
0.111031	0.998545
0.111752	0.998471
0.112473	0.998392
0.113194	0.998309
0.113915	0.998221
0.114636	0.998129
0.115357	0.998031
0.116078	0.99793
0.116799	0.997824
0.11752	0.997714
0.118241	0.997599
0.118962	0.99748
0.119683	0.997356
0.120404	0.997229
0.121125	0.997097
0.121846	0.996961
0.122567	0.99682
0.123288	0.996677
0.124009	0.996529
0.12473	0.996379
0.125451	0.996227
0.126172	0.996072
0.126893	0.995915
0.127614	0.995758
0.128335	0.995599
0.129056	0.995441
0.129776	0.995282
0.130497	0.995123
0.131218	0.994966
0.131939	0.99481
0.13266	0.994655
0.133381	0.994502
0.134102	0.994348
0.134823	0.99419
0.135544	0.994027
0.136265	0.993856
0.136986	0.993673
0.137707	0.993478
0.138428	0.993267
0.139149	0.993037
0.13987	0.992787
0.140591	0.992514
0.141312	0.992215
0.142033	0.991889
0.142754	0.991531
0.143475	0.991141
0.144196	0.990719
0.144917	0.99027
0.145638	0.989798
0.146359	0.989308
0.14708	0.988804
0.147801	0.988292
0.148522	0.987777
0.149243	0.987262
0.149964	0.986753
0.150685	0.986254
0.151406	0.98577
0.152127	0.985306
0.152848	0.984866
0.153569	0.984456
0.15429	0.984079
0.155011	0.983734
0.155732	0.98342
0.156453	0.983134
0.157174	0.982872
0.157895	0.982632
0.158616	0.982412
0.159337	0.982208
0.160058	0.982018
0.160779	0.981839
0.1615	0.981669
0.162221	0.981505
0.162942	0.981343
0.163663	0.981182
0.164384	0.981019
0.165105	0.980851
0.165826	0.980677
0.166547	0.980495
0.167267	0.980304
0.167988	0.980104
0.168709	0.979892
0.16943	0.979667
0.170151	0.979429
0.170872	0.979175
0.171593	0.978905
0.172314	0.978617
0.173035	0.97831
0.173756	0.977983
0.174477	0.977635
0.175198	0.977264
0.175919	0.976871
0.17664	0.976463
0.177361	0.976043
0.178082	0.975619
0.178803	0.975194
0.179524	0.974775
0.180245	0.974368
0.180966	0.973977
0.181687	0.973608
0.182408	0.973267
0.183129	0.972959
0.18385	0.97269
0.184571	0.972464
0.185292	0.972288
0.186013	0.972167
0.186734	0.972096
0.187455	0.972066
0.188176	0.972068
0.188897	0.972092
0.189618	0.972129
0.190339	0.97217
0.19106	0.972204
0.191781	0.972222
0.192502	0.972215
0.193223	0.972173
0.193944	0.972087
0.194665	0.971947
0.195386	0.971744
0.196107	0.971467
0.196828	0.971111
0.197549	0.970678
0.19827	0.970173
0.198991	0.969604
0.199712	0.968977
0.200433	0.968296
0.201154	0.96757
0.201875	0.966803
0.202596	0.966003
0.203317	0.965175
0.204037	0.964325
0.204758	0.963459
0.205479	0.962584
0.2062	0.961706
0.206921	0.960831
0.207642	0.959963
0.208363	0.959099
0.209084	0.958237
0.209805	0.957375
0.210526	0.95651
0.211247	0.955639
0.211968	0.954761
0.212689	0.953872
0.21341	0.95297
0.214131	0.952052
0.214852	0.951117
0.215573	0.950161
0.216294	0.949183
0.217015	0.948178
0.217736	0.947146
0.218457	0.946081
0.219178	0.944979
0.219899	0.943832
0.22062	0.942636
0.221341	0.941385
0.222062	0.940072
0.222783	0.938692
0.223504	0.93724
0.224225	0.935709
0.224946	0.934093
0.225667	0.932388
0.226388	0.930586
0.227109	0.928683
0.22783	0.926672
0.228551	0.924549
0.229272	0.922317
0.229993	0.919984
0.230714	0.917557
0.231435	0.915041
0.232156	0.912446
0.232877	0.909777
0.233598	0.907042
0.234319	0.904248
0.23504	0.901401
0.235761	0.898509
0.236482	0.895579
0.237203	0.892618
0.237924	0.889633
0.238645	0.88663
0.239366	0.883605
0.240087	0.880513
0.240807	0.877305
0.241528	0.873932
0.242249	0.870343
0.24297	0.866489
0.243691	0.862321
0.244412	0.857788
0.245133	0.852842
0.245854	0.847432
0.246575	0.841508
0.247296	0.835022
0.248017	0.827923
0.248738	0.820161
0.249459	0.81169
0.25018	0.802518
0.250901	0.79273
0.251622	0.782412
0.252343	0.771654
0.253064	0.760543
0.253785	0.749168
0.254506	0.737616
0.255227	0.725975
0.255948	0.714334
0.256669	0.70278
0.25739	0.691402
0.258111	0.680288
0.258832	0.669525
0.259553	0.659202
0.260274	0.649398
0.260995	0.640109
0.261716	0.631284
0.262437	0.622867
0.263158	0.614806
0.263879	0.607047
0.2646	0.599538
0.265321	0.592224
0.266042	0.585053
0.266763	0.57797
0.267484	0.570923
0.268205	0.563859
0.268926	0.556723
0.269647	0.549462
0.270368	0.542024
0.271089	0.534372
0.27181	0.526546
0.272531	0.518603
0.273252	0.510598
0.273973	0.502589
0.274694	0.494633
0.275415	0.486787
0.276136	0.479106
0.276857	0.471649
0.277578	0.464472
0.278298	0.457631
0.279019	0.451184
0.27974	0.445187
0.280461	0.439697
0.281182	0.43477
0.281903	0.430391
0.282624	0.426422
0.283345	0.422715
0.284066	0.419118
0.284787	0.415484
0.285508	0.411662
0.286229	0.407503
0.28695	0.402857
0.287671	0.397575
0.288392	0.391507
0.289113	0.384504
0.289834	0.376416
0.290555	0.367093
0.291276	0.356387
0.291997	0.34416
0.292718	0.330473
0.293439	0.315541
0.29416	0.299587
0.294881	0.282832
0.295602	0.265497
0.296323	0.247802
0.297044	0.229969
0.297765	0.21222
0.298486	0.194775
0.299207	0.177855
0.299928	0.161682
0.300649	0.146477
0.30137	0.132461
0.302091	0.119854
0.302812	0.108841
0.303533	0.099378
0.304254	0.091349
0.304975	0.084633
0.305696	0.07911
0.306417	0.074663
0.307138	0.07117
0.307859	0.068513
0.30858	0.066573
0.309301	0.065229
0.310022	0.064364
0.310743	0.063856
0.311464	0.063588
0.312185	0.06344
0.312906	0.063292
0.313627	0.063081
0.314348	0.062879
0.315068	0.062777
0.315789	0.062865
0.31651	0.063234
0.317231	0.063974
0.317952	0.065176
0.318673	0.066932
0.319394	0.069331
0.320115	0.072464
0.320836	0.076423
0.321557	0.081297
0.322278	0.087178
0.322999	0.094156
0.32372	0.102315
0.324441	0.111565
0.325162	0.121623
0.325883	0.132201
0.326604	0.143009
0.327325	0.153755
0.328046	0.164151
0.328767	0.173906
0.329488	0.18273
0.330209	0.190333
0.33093	0.196426
0.331651	0.200717
0.332372	0.202918
0.333093	0.202737
0.333814	0.199886
0.334535	0.194122
0.335256	0.185609
0.335977	0.174709
0.336698	0.161788
0.337419	0.14721
0.33814	0.131339
0.338861	0.114539
0.339582	0.097175
0.340303	0.079612
0.341024	0.062214
0.341745	0.045345
0.342466	0.02937
0.343187	0.014653
0.343908	0.001558
0.344629	-0.009549
0.34535	-0.018408
0.346071	-0.025105
0.346792	-0.029798
0.347513	-0.032645
0.348234	-0.033805
0.348955	-0.033437
0.349676	-0.031699
0.350397	-0.028749
0.351118	-0.024746
0.351839	-0.019848
0.352559	-0.014214
0.35328	-0.008002
0.354001	-0.00137
0.354722	0.005522
0.355443	0.012517
0.356164	0.019456
0.356885	0.026181
0.357606	0.032533
0.358327	0.038354
0.359048	0.043484
0.359769	0.047767
0.36049	0.051043

## Sheet: SupplementaryFig3c
0	1.00006
0.000721	1.00005
0.001442	1.00004
0.002163	1.00002
0.002884	1.00001
0.003605	0.999992
0.004326	0.999978
0.005047	0.999964
0.005768	0.99995
0.006489	0.999936
0.00721	0.999921
0.007931	0.999907
0.008652	0.999892
0.009373	0.999878
0.010094	0.999863
0.010815	0.999848
0.011536	0.999833
0.012257	0.999817
0.012978	0.999801
0.013699	0.999785
0.01442	0.999769
0.015141	0.999752
0.015862	0.999734
0.016583	0.999716
0.017304	0.999698
0.018025	0.999678
0.018745	0.999657
0.019466	0.999635
0.020187	0.999611
0.020908	0.999585
0.021629	0.999557
0.02235	0.999526
0.023071	0.999493
0.023792	0.999456
0.024513	0.999417
0.025234	0.999374
0.025955	0.999327
0.026676	0.999277
0.027397	0.999222
0.028118	0.999164
0.028839	0.999102
0.02956	0.999036
0.030281	0.998966
0.031002	0.998893
0.031723	0.998817
0.032444	0.998738
0.033165	0.998656
0.033886	0.998571
0.034607	0.998484
0.035328	0.998394
0.036049	0.998302
0.03677	0.998207
0.037491	0.998111
0.038212	0.998011
0.038933	0.997906
0.039654	0.997793
0.040375	0.99767
0.041096	0.997534
0.041817	0.997384
0.042538	0.997217
0.043259	0.997031
0.04398	0.996823
0.044701	0.996591
0.045422	0.996333
0.046143	0.996046
0.046864	0.995729
0.047585	0.995378
0.048306	0.994993
0.049027	0.994575
0.049748	0.99413
0.050469	0.993661
0.05119	0.993172
0.051911	0.992668
0.052632	0.992153
0.053353	0.991632
0.054074	0.991108
0.054795	0.990586
0.055516	0.990071
0.056236	0.989566
0.056957	0.989075
0.057678	0.988604
0.058399	0.988156
0.05912	0.987734
0.059841	0.987338
0.060562	0.986968
0.061283	0.986622
0.062004	0.986299
0.062725	0.985999
0.063446	0.985721
0.064167	0.985464
0.064888	0.985227
0.065609	0.985009
0.06633	0.98481
0.067051	0.984628
0.067772	0.984462
0.068493	0.984313
0.069214	0.984178
0.069935	0.984057
0.070656	0.983948
0.071377	0.983851
0.072098	0.983764
0.072819	0.983685
0.07354	0.983613
0.074261	0.983548
0.074982	0.983487
0.075703	0.983429
0.076424	0.983373
0.077145	0.983318
0.077866	0.983262
0.078587	0.983204
0.079308	0.983143
0.080029	0.983077
0.08075	0.983006
0.081471	0.982926
0.082192	0.982838
0.082913	0.982739
0.083634	0.982628
0.084355	0.982503
0.085076	0.982364
0.085797	0.982208
0.086518	0.982035
0.087239	0.981842
0.08796	0.981628
0.088681	0.981393
0.089402	0.981133
0.090123	0.980848
0.090844	0.980536
0.091565	0.980191
0.092286	0.979808
0.093006	0.979382
0.093727	0.978905
0.094448	0.978374
0.095169	0.977781
0.09589	0.977121
0.096611	0.976389
0.097332	0.975579
0.098053	0.974684
0.098774	0.9737
0.099495	0.972621
0.100216	0.97144
0.100937	0.970152
0.101658	0.968759
0.102379	0.96727
0.1031	0.9657
0.103821	0.96406
0.104542	0.962364
0.105263	0.960624
0.105984	0.958853
0.106705	0.957064
0.107426	0.955268
0.108147	0.953479
0.108868	0.95171
0.109589	0.949973
0.11031	0.948281
0.111031	0.946647
0.111752	0.945081
0.112473	0.94357
0.113194	0.942084
0.113915	0.940587
0.114636	0.939049
0.115357	0.937436
0.116078	0.935716
0.116799	0.933856
0.11752	0.931822
0.118241	0.929583
0.118962	0.927106
0.119683	0.924358
0.120404	0.921306
0.121125	0.917917
0.121846	0.914159
0.122567	0.91001
0.123288	0.905509
0.124009	0.900718
0.12473	0.895699
0.125451	0.890512
0.126172	0.885219
0.126893	0.879882
0.127614	0.874562
0.128335	0.86932
0.129056	0.864219
0.129776	0.859318
0.130497	0.854681
0.131218	0.850368
0.131939	0.84644
0.13266	0.842959
0.133381	0.839949
0.134102	0.837343
0.134823	0.835061
0.135544	0.833023
0.136265	0.831149
0.136986	0.82936
0.137707	0.827576
0.138428	0.825716
0.139149	0.823702
0.13987	0.821453
0.140591	0.81889
0.141312	0.815932
0.142033	0.8125
0.142754	0.808515
0.143475	0.803898
0.144196	0.798647
0.144917	0.79284
0.145638	0.786557
0.146359	0.779879
0.14708	0.772888
0.147801	0.765664
0.148522	0.758288
0.149243	0.750842
0.149964	0.743407
0.150685	0.736063
0.151406	0.728891
0.152127	0.721973
0.152848	0.71539
0.153569	0.709223
0.15429	0.703544
0.155011	0.698352
0.155732	0.693611
0.156453	0.689285
0.157174	0.685335
0.157895	0.681727
0.158616	0.678422
0.159337	0.675384
0.160058	0.672577
0.160779	0.669962
0.1615	0.667505
0.162221	0.665168
0.162942	0.662913
0.163663	0.660705
0.164384	0.658507
0.165105	0.656287
0.165826	0.654036
0.166547	0.651746
0.167267	0.64941
0.167988	0.647023
0.168709	0.644578
0.16943	0.642067
0.170151	0.639485
0.170872	0.636825
0.171593	0.634081
0.172314	0.631245
0.173035	0.628311
0.173756	0.625273
0.174477	0.622124
0.175198	0.618858
0.175919	0.615482
0.17664	0.612027
0.177361	0.608522
0.178082	0.605
0.178803	0.60149
0.179524	0.598024
0.180245	0.594633
0.180966	0.591347
0.181687	0.588198
0.182408	0.585216
0.183129	0.582433
0.18385	0.579879
0.184571	0.577585
0.185292	0.575583
0.186013	0.5739
0.186734	0.572538
0.187455	0.57148
0.188176	0.570706
0.188897	0.570198
0.189618	0.569939
0.190339	0.56991
0.19106	0.570092
0.191781	0.570468
0.192502	0.57102
0.193223	0.571728
0.193944	0.572576
0.194665	0.573543
0.195386	0.574614
0.196107	0.575768
0.196828	0.576982
0.197549	0.578202
0.19827	0.579365
0.198991	0.580408
0.199712	0.58127
0.200433	0.581886
0.201154	0.582195
0.201875	0.582133
0.202596	0.581639
0.203317	0.580649
0.204037	0.579101
0.204758	0.576932
0.205479	0.574079
0.2062	0.570481
0.206921	0.566073
0.207642	0.560826
0.208363	0.554773
0.209084	0.547954
0.209805	0.540412
0.210526	0.532186
0.211247	0.523318
0.211968	0.513849
0.212689	0.50382
0.21341	0.493271
0.214131	0.482245
0.214852	0.470781
0.215573	0.458921
0.216294	0.446706
0.217015	0.434177
0.217736	0.421376
0.218457	0.408365
0.219178	0.395225
0.219899	0.382038
0.22062	0.368886
0.221341	0.355851
0.222062	0.343014
0.222783	0.330457
0.223504	0.318263
0.224225	0.306512
0.224946	0.295287
0.225667	0.284669
0.226388	0.27474
0.227109	0.265583
0.22783	0.257278
0.228551	0.249891
0.229272	0.243375
0.229993	0.237636
0.230714	0.232579
0.231435	0.22811
0.232156	0.224134
0.232877	0.220557
0.233598	0.217284
0.234319	0.214221
0.23504	0.211274
0.235761	0.208347
0.236482	0.205346
0.237203	0.202177
0.237924	0.198746
0.238645	0.194957
0.239366	0.190752
0.240087	0.186167
0.240807	0.181257
0.241528	0.176076
0.242249	0.17068
0.24297	0.165121
0.243691	0.159456
0.244412	0.153739
0.245133	0.148024
0.245854	0.142365
0.246575	0.136817
0.247296	0.131435
0.248017	0.126273
0.248738	0.121386
0.249459	0.116827
0.25018	0.11262
0.250901	0.108747
0.251622	0.105191
0.252343	0.101933
0.253064	0.098954
0.253785	0.096236
0.254506	0.09376
0.255227	0.091508
0.255948	0.089461
0.256669	0.0876
0.25739	0.085907
0.258111	0.084364
0.258832	0.082951
0.259553	0.081651
0.260274	0.080444
0.260995	0.079314
0.261716	0.078246
0.262437	0.077225
0.263158	0.076233
0.263879	0.075257
0.2646	0.074281
0.265321	0.073289
0.266042	0.072265
0.266763	0.071194
0.267484	0.070061
0.268205	0.068849
0.268926	0.067545
0.269647	0.066131
0.270368	0.064593
0.271089	0.062921
0.27181	0.061137
0.272531	0.059268
0.273252	0.05734
0.273973	0.055382
0.274694	0.05342
0.275415	0.051483
0.276136	0.049596
0.276857	0.047788
0.277578	0.046086
0.278298	0.044518
0.279019	0.04311
0.27974	0.04189
0.280461	0.040885
0.281182	0.040123
0.281903	0.039616
0.282624	0.03935
0.283345	0.039311
0.284066	0.039482
0.284787	0.039849
0.285508	0.040395
0.286229	0.041105
0.28695	0.041964
0.287671	0.042955
0.288392	0.044065
0.289113	0.045276
0.289834	0.046573
0.290555	0.047941
0.291276	0.049364
0.291997	0.050827
0.292718	0.052305
0.293439	0.053767
0.29416	0.055184
0.294881	0.056524
0.295602	0.057758
0.296323	0.058854
0.297044	0.059783
0.297765	0.060513
0.298486	0.061014
0.299207	0.061255
0.299928	0.061207
0.300649	0.060837
0.30137	0.060117
0.302091	0.059015
0.302812	0.057511
0.303533	0.055641
0.304254	0.053463
0.304975	0.051034
0.305696	0.04841
0.306417	0.045648
0.307138	0.042806
0.307859	0.03994
0.30858	0.037108
0.309301	0.034366
0.310022	0.031772
0.310743	0.029382
0.311464	0.027253
0.312185	0.025443
0.312906	0.024008
0.313627	0.022981
0.314348	0.022331
0.315068	0.022023
0.315789	0.022017
0.31651	0.022278
0.317231	0.022768
0.317952	0.023449
0.318673	0.024284
0.319394	0.025235
0.320115	0.026265
0.320836	0.027336
0.321557	0.028412
0.322278	0.029455
0.322999	0.030426
0.32372	0.031291
0.324441	0.032033
0.325162	0.032663
0.325883	0.033191
0.326604	0.033628
0.327325	0.033983
0.328046	0.034267
0.328767	0.03449
0.329488	0.034664
0.330209	0.034799
0.33093	0.034904
0.331651	0.034991
0.332372	0.035069
0.333093	0.03515
0.333814	0.035243
0.334535	0.035358
0.335256	0.035493
0.335977	0.035641
0.336698	0.035795
0.337419	0.035946
0.33814	0.036088
0.338861	0.036214
0.339582	0.036316
0.340303	0.036387
0.341024	0.03642
0.341745	0.036407
0.342466	0.036341
0.343187	0.036215
0.343908	0.036022
0.344629	0.035753
0.34535	0.035405
0.346071	0.034982
0.346792	0.034488
0.347513	0.033929
0.348234	0.033311
0.348955	0.03264
0.349676	0.031921
0.350397	0.031159
0.351118	0.03036
0.351839	0.02953
0.352559	0.028674
0.35328	0.027798
0.354001	0.026907
0.354722	0.026007
0.355443	0.025103
0.356164	0.024202
0.356885	0.023307
0.357606	0.022426
0.358327	0.021564
0.359048	0.020726
0.359769	0.019917
0.36049	0.019144

## Sheet: SupplementaryFig7a
0	0	0
20	0	0
40	0	0
60	0	0
80	0	0
100	0	0
120	0	0
140	0	0
160	18	0
180	44	14
200	46	62
220	52	88
240	72	107
260	64	56
280	45	23
300	77	7
320	58	3
340	51	0
360	33	0
380	27	0
400	14	0
420	13	0
440	5	0
460	8	0
480	3	0
500	4	0

## Sheet: SupplementaryFig7b
67.7149		144.105
142.507		126.1
164.264		156.626
144.685		157.341
67.7149		131.633
186.229		144.168
177.396		136.26
114.882		180.951
186.229		188.576
133.646		144.105
124.287		86.6031
182.07		178.256
158.794		170.734
146.516		141.554
136.695		126.1
178.345		86.6031
120.265		183.207
135.792		156.626
180.041		178.256
116.706		120.672
118.805		195.355
135.792		107.744
182.028		186.946
115.991		171.087
128.486		138.017
188.14		127.813
135.47		141.087
182.663		157.341
152.372		120.672
133.804		148.315
174.213		152.262
120.856		129.737
126.928		138.481
188.504		197.547
185.767		138.01
160.206		131.633
115.838		183.207
188.548		127.304
142.507		190.855
133.804		117.063
122.512		123.592
191.173		136.176
122.868		139.611
162.69		134.374
180.041		168.208
132.368		194.903
125.06		196.405
146.975		124.204
159.372		129.345
159.289		197.366
133.646		150.248
93.07		128.467
138.547		162.187
147.143		155.95
135.468		133.569
166.246		191.772
165.514		154.986
183.638		189.13
184.221		144.943
115.343		118.934
152.785		199.11
124.287		194.253
93.07		129.789
113.137		157.916
121.905		131.709
183.3		165.44
184.686		153.217
132.383		154.734
161.698		188.954
160.415		130.287
116.706		140.55
182.028		134.143
132.368		146.135
192.599		127.293
143.069		130.575
130.288		139.35
141.381		178.147
156.846		160.465
133.826		124.917
119.667		125.15
174.213		133.717
130.06		133.26
142.023		141.643
145.558		182.893
177.819		171.121
108.922		200.381
175.48		127.048
118.855		152.203
194.566		143.097
105.516		144.433
120.856		129.079
130.06		140.235
129.579		121.71
192.084		138.381
170.565		133.875
135.973		139.268
137.43		120.307
155.622		135.146
181.225		127.994
115.991		112.864
134.038		146.61
198.915		184.475
128.108		140.485
113.515		171.399
182.07		157.156
138.547		187.913
113.137		174.161
164.612		183.689
151.626		145.202
132.005		122.845
190.024		115.507
149.599		119.051
158.794		174.116
147.143		152.114
121.905		125.066
128.178		126.994
141.173		178.665
126.81		137.842
196.833		128.496
139.338		144.433
115.572		135.417
176.774		131.394
177.396		163.046
146.516		124.199
129.579		153.08
131.048		128.731
136.892		196.828
193.676		145.598
80.5841		141.409
151.246		118.089
126.928		128.056
142.023		114.595
192.084		149.23
136.031		178.748
155.983		172.265
148.551		146.223
135.096		150.994
144.008		131.745
128.178		186.507
131.29		137.362
136.32		145.477
144.149		192.064
132.983		132.662
170.565		153.217
131.048		129.079
131.29		135.417
137.961		160.189
120.556		157.282
131.861		129.814
164.264		149.342
118.805		168.525
128.486		137.472
122.512		126.299
192.599		120.004
137.431		187.584
136.695		179.457
135.468		128.222
183.3		191.874
141.173		139.074
136.892		118.429
136.32		136.038
137.961		161.147
191.771		147.66
135.779		138.824
121.03		125.968
145.558		193.756
135.973		158.418
193.676		140.897
120.556		133.657
163.43		123.261
188.504		117.835
191.173		119.591
136.031		184.845
136.204		199.726
146.085		130.902
108.608		121.643
186.277		155.752
146.039		116.742
196.273		200.711
174.327		186.218
101.637		132.244
188.14		141.248
185.767		134.141
122.868		119.198
137.431		193.756
136.204		126.38
124.286		151.604
161.149		143.852
138.938		181.576
117.64		149.58
144.685		139.835
114.882		145.883
178.345		195.343
160.206		188.344
137.43		159.202
80.5841		128.386
191.771		114.997
197.128		123.529
164.612		124.633
132.005		195.169
115.838		161.043
162.69		145.367
177.819		136.332
155.622		157.115
155.983		129.848
146.085		127.775
124.286		141.531
197.128		188.138
180.998		114.761
179.994		151.524
193.665		196.944
191.65		181.059
128.001		157.295
152.896		145.276
120.265		119.195
184.686		136.042
126.81		130.274
151.246		158.418
144.149		174.326
131.861		129.251
135.779		131.099
190.024		150.248
135.171		159.202
129.8		125.064
150.92		112.174
158.441		110.56
190.014		182.198
191.464		136.978
199.481		191.053
135.016		141.816
130.922		146.299
112.005		155.04
118.288		140.527
116.808		132.483
142.218		197.86
190.697		174.572
114.848		149.862
141.007		159.823
187.407		146.648
149.847		146.528
118.68		123.808
125.06		128.467
143.069		128.386
191.464		125.064
128.191		148.857
180.205		170.238
137.539		198.474
133.086		185.909
129.4		152.291
197.001		133.913
126.204		137.758
147.933		145.064
185.399		149.579
190.879		120.247
166.246		114.015
132.383		140.724
151.626		162.187
196.833		170.469
140.247		144.214
141.713		149.137
134.321		146.925
148.551		193.739
108.608		184.461
180.998		135.46
140.937		164.602
132.454		180.033
167.314		120.004
128.232		144.73
130.542		119.527
123.251		144.122
140.975		132.607
199.466		152.726
136.173		134.666
108.922		147.552
135.096		140.235
140.937		131.394
179.829		160.189
133.967		124.029
132.041		138.966
112.657		135.143
198.631		119.871
136.268		133.024
124.064		193.454
121.037		199.433
154.606		141.497
122.447		187.176
132.104		136.098
137.472		157.539
126.05		126.07
135.47		121.832
134.038		163.046
199.481		157.282
121.169		127.451
125.945		120.151
150.574		131.654
139.995		136.654
128.571		159.673
134.108		114.997
186.277		112.174
179.994		148.857
132.454		142.223
158.984		131.97
159.985		141.231
132.013		118.75
193.781		177.607
140.905		117.055
135.281		191.727
133.243		133.193
181.106		122.215
141.929		166.275
114.942		157.115
134.455		167.498
139.338		200.519
132.983		141.246
114.731		132.447
195.649		118.209
131.751		126.118
163.971		164.368
135.171		185.098
123.853		199.829
151.756		138.871
120.794		117.359
170.26		178.147
116.964		140.897
198.433		126.38
198.915		179.636
121.169		184.98
174.463		177.254
117.502		136.615
131.845		127.25
194.938		168.457
146.561		125.597
186.021		142.429
135.016		111.878
128.191		165.927
150.721		161.732
114.959		139.611
119.372		127.293
183.785		123.704
192.798		124.799
137.879		190.392
105.838		144.478
158.673		141.156
129.437		123.675
154.685		200.721
146.975		171.519
180.205		154.437
125.945		155.731
174.463		129.051
150.721		157.576
142.893		167.18
113.612		127.996
131.044		159.174
112.289		141.227
141.822		137.706
136.135		124.259
139.563		142.375
151.517		136.351
158.984		106.2
139.423		155.66
113.487		169.835
166.034		120.031
172.882		182.927
159.011		151.604
168.186		144.73
130.135		143.48
126.442		130.347
178.55		124.699
129.8		131.606
123.853		151.842
117.912		121.71
183.561		124.199
164.593		124.029
138.162		137.896
150.92		174.01
198.631		130.93
151.756		138.823
126.086		198.941
151.08		168.522
131.145		155.95
152.047		110.56
179.502		170.238
113.193		142.223
171.123		156.952
165.514		122.65
121.03		147.086
191.103		143.196
125.028		147.285
138.713		151.254
197.306		197.562
175.48		194.339
179.829		110.811
159.985		131.638
117.894		172.514
115.236		191.447
128.139		157.576
128.599		130.772
150.784		151.771
124.683		127.983
118.94		133.766
127.047		145.362
194.424		160.076
183.638		144.843
161.698		139.414
115.572		154.957
140.247		114.647
114.731		178.989
136.658		172.864
137.406		140.661
174.165		139.019
146.039		197.595
167.314		142.759
135.194		127.447
141.713		148.575
136.268		121.532
121.111		129.236
189.38		198.433
151.548		167.498
169.143		141.133
182.401		153.644
147.534		137.887
129.19		138.419
133.188		142.424
196.273		144.168
128.232		127.304
135.194		136.189
190.481		148.622
124.826		168.797
143.344		132.92
124.064		135.612
126.086		140.077
121.111		153.627
145.74		140.955
114.722		179.126
131.845		127.491
159.153		132.474
140.455		177.945
118.855		135.449
163.43		131.157
133.967		145.402
117.894		134.508
160.943		121.536
151.117		194.92
196.179		129.848
177.313		131.97
122.044		200.519
184.221		156.952
121.037		120.789
151.08		193.967
189.38		127.075
145.74		188.68
182.276		179.572
135.154		125.046
187.797		127.066
166.277		199.965
128.108		117.932
150.574		145.598
117.502		136.189
131.044		137.643
173.994		195.746
149.659		182.663
130.118		150.584
147.573		153.046
194.566		115.702
130.542		120.031
132.041		125.448
132.013		164.246
115.236		132.316
190.481		160.919
160.943		115.233
124.425		197.528
123.722		132.474
195.147		181.504
182.96		116.666
149.541		131.123
117.764		177.287
193.915		191.259
124.162		125.715
162.642		138.584
161.149		154.734
130.922		138.381
193.781		129.814
139.423		138.966
188.134		173.23
127.148		135.293
116.319		112.303
111.487		126.97
150.929		151.258
196.073		190.759
160.271		180.247
140.093		119.428
187.263		191.631
115.343		183.846
160.415		123.395
176.774		196.83
134.321		139.612
154.606		127.775
195.649		182.198
191.103		141.231
136.658		122.65
151.548		120.789
182.276		163.887
110.463		102.897
178.299		195.666
190.85		126.813
143.326		129.204
140.947		170.336
112.005		144.153
139.995		124.07
131.845		127.293
114.959		167.18
142.893		149.166
173.994		182.493
112.021		145.931
142.915		196.105
191.23		141.775
193.972		138.626
189.83		147.784
177.403		186.603
170.797		147.424
138.01		136.325
124.27		127.996
152.785		130.772
122.447		149.166
125.028		141.076
135.154		136.908
110.463		141.558
126.36		155.868
175.887		126.894
165.573		135.143
159.372		159.174
130.288		137.896
149.599		126.116
158.441		163.567
137.539		173.34
131.145		184.919
187.797		127.617
165.805		127.511
139.218		142.364
182.663		134.39
159.289		155.339
141.381		187.151
118.288		150.589
133.086		54.5999
128.571		200.807
119.372		160.386
113.612		190.855
188.134		153.08
112.021		149.342
130.736		119.871
148.429		127.451
183.352		148.622
198.866		173.23
120.794		154.658
152.047		152.353
114.722		126.199
119.109		150.225
146.763		128.987
179.502		151.387
169.143		128.587
131.845		143.006
119.109		120.151
156.846		114.647
138.938		154.658
193.665		187.019
113.487		195.386
127.148		132.001
167.786		121.544
122.903		129.592
83.3697		137.611
152.372		133.569
113.515		141.409
116.808		198.474
134.108		147.086
194.938		137.643
149.659		140.598
116.319		130.189
142.915		196.742
130.736		151.8
187.522		134.315
196.569		118.266
164.919		168.079
135.058		134.399
191.65		134.558
140.905		192.452
166.034		198.144
138.713		127.994
128.139		192.174
163.156		158.573
147.373		193.685
191.901		151.517
150.756		190.462
149.112		128.089
188.548		186.152
105.516		131.343
181.225		115.238
144.008		195.355
174.327		148.315
128.001		185.909
123.251		200.5
112.657		167.352
135.281		186.312
128.599		152.441
151.117		125.747
124.425		184.354
163.156		121.205
190.735		135.992
186.975		188.954
101.637		122.845
117.64		118.089
152.896		178.989
140.975		137.381
133.243		109.122
172.882		133.277
111.487		117.845
167.786		124.931
187.522		140.184
190.735		136.838
133.826		160.387
142.218		145.202
129.4		200.326
183.785		144.679
159.011		130.287
150.929		128.056
165.805		168.525
148.429		172.864
122.903		195.746
196.569		135.293
114.837		152.353
154.195		187.019
149.208		137.381
119.667		159.188
197.001		144.043
168.186		174.703
166.277		152.163
196.073		138.727
139.218		106.78
83.3697		188.576
114.837		125.86
105.398		136.26
165.681		170.734
143.805		107.744
120.727		152.262
131.751		168.797
137.406		193.967
178.299		182.663
166.383		128.524
150.676		137.557
91.3498		141.278
198.124		185.935
197.306		132.834
150.784		134.198
147.373		141.531
105.398		143.196
172.577		127.075
164.855		150.584
139.997		163.887
149.398		140.598
198.871		187.119
170.26		135.864
117.912		114.643
135.147		116.255
124.564		144.787
163.311		200.339
122.711		151.951
130.137		199.939
134.235		117.134
118.327		191.772
138.38		114.595
196.179		140.661
106.651		153.046
124.443		130.189
150.215		109.122
119.776		159.188
123.975		143.54
189.391		177.763
166.383		179.541
184.003		134.326
115.562		104.796
195.464		193.566
126.389		144.497
131.581		117.658
192.158		198.643
121.462		170.19
197.147		130.902
127.958		141.227
128.357		151.771
192.798		126.116
188.655		177.725
189.216		114.302
120.64		126.474
132.453		188.701
143.195		147.8
163.389		153.942
183.668		102.499
148.611		127.047
139.607		123.576
136.948		125.093
143.089		115.507
131.272		170.469
126.204		139.019
137.879		133.277
183.561		143.54
135.147		132.671
188.655		126.483
118.806		123.553
142.128		145.119
115.94		169.056
124.822		180.951
137.846		186.946
112.289		129.737
116.777		197.595
126.299		132.92
121.77		115.702
126.493		195.386
134.61		196.742
190.697		200.5
181.106		128.524
130.135		177.763
160.271		198.668
133.914		101.599
139.037		149.108
129.211		135.573
121.758		137.204
149.331		127.593
119.038		136.978
130.753		118.75
123.229		147.285
135.016		188.68
182.397		102.897
166.72		135.591
145.41		181.452
132.808		134.938
191.23		159.06
141.995		172.963
145.548		183.276
134.16		167.105
172.913		132.815
103.679		123.515
174.957		133.875
165.48		133.024
183.06		174.01
125.764		112.303
141.822		163.567
116.777		138.051
109.256		142.412
179.006		187.174
130.479		127.711
123.815		193.383
111.699		177.062
189.159		141.495
118.07		138.736
139.718		130.198
159.359		133.897
124.683		132.357
177.313		181.533
123.722		140.55
106.651		119.051
124.444		142.759
135.427		117.845
121.571		144.043
121.952		179.541
122.047		132.671
136.925		134.535
181.89		127.135
142.069		194.457
186.58		160.465
171.137		179.636
188.552		177.945
117.462		181.504
128.874		152.261
116.252		113.877
128.82		156.211
121.071		160.213
114.848		135.491
140.093		149.821
193.972		149.921
164.919		129.091
133.914		149.23
109.256		193.454
132.331		126.97
169.506		174.703
104.953		138.051
169.25		125.779
162.941		165.688
141.929		130.868
195.147		152.331
139.037		197.361
197.616		196.321
117.153		128.919
152.882		144.272
132.404		196.687
127.279		142.719
135.083		198.417
197.424		127.612
192.421		136.63
116.499		128.949
129.021		188.576
190.014		117.063
116.964		131.654
164.593		135.612
113.193		126.199
159.153		132.001
146.763		198.668
124.564		164.091
171.137		119.97
197.898		177.143
117.423		178.748
199.611		127.447
132.104		140.077
190.85		120.031
126.36		150.225
184.003		121.544
183.551		152.163
144.858		134.326
113.341		101.599
199.474		164.091
145.875		157.398
116.927		174.188
150.855		133.542
181.821		194.494
170.462		169.245
196.495		141.246
141.007		185.634
147.933		117.648
105.838		162.662
189.83		133.151
183.352		151.739
154.195		139.268
189.216		121.643
118.806		199.433
177.316		130.93
162.204		173.34
167.767		177.725
164.778		142.412
171.835		148.419
186.208		195.602
196.446		195.216
124.443		117.524
124.444		144.412
136.872		137.923
116.269		187.584
134.367		119.527
162.784		143.48
129.59		166.785
134.271		124.098
158.047		122.72
136.872		126.169
131.056		166.934
136.998		188.138
176.697		132.447
137.905		123.704
92.4946		182.493
199.379		185.634
134.387		128.598
168.226		178.185
120.37		128.413
158.673		159.13
177.403		117.744
120.64		150.364
141.995		135.535
155.417		124.717
130.024		191.843
186.187		189.701
139.094		179.457
199.466		136.069
124.826		144.142
182.96		149.688
131.056		184.833
143.25		152.856
108.303		154.986
149.368		174.116
146.882		172.265
146.561		144.214
136.135		151.8
130.118		124.931
170.797		104.796
145.548		126.483
179.006		158.222
188.499		152.17
133.422		136.588
183.092		120.999
122.676		140.44
163.311		182.814
132.453		149.814
142.128		135.449
185.185		152.261
134.287		127.972
108.333		181.486
115.255		138.489
177.601		123.265
120.704		199.789
126.442		148.29
191.901		132.61
129.211		124.917
197.616		192.174
183.551		147.394
130.21		198.55
154.707		180.017
148.884		124.326
144.073		192.768
196.417		135.578
177.939		134.185
149.541		131.596
150.215		192.75
135.427		112.864
116.269		158.573
136.998		125.606
143.25		193.92
177.479		145.522
135.283		145.575
198.433		146.223
138.162		141.497
122.711		153.627
185.185		125.448
102.895		151.258
129.776		128.987
130.137		138.727
197.898		187.174
102.895		125.779
183.152		157.398
130.516		135.324
100.306		189.855
159.933		128.707
114.942		128.298
118.94		162.504
117.764		177.323
150.756		196.701
186.975		134.143
121.571		137.472
117.153		136.654
117.804		148.575
148.546		190.759
136.641		151.387
198.472		129.592
195.341		106.78
127.047		134.535
122.044		174.188
193.915		128.222
165.681		174.572
172.577		136.069
119.776		132.642
121.952		192.657
153.004		129
123.809		133.713
126.299		156.292
130.479		143.599
167.364		133.657
83.2135		184.98
137.483		113.877
134.458		127.972
104.149		117.207
184.225		185.478
137.743		120.187
117.576		134.374
156.571		124.799
182.401		128.598
119.038		140.438
192.947		146.438
117.651		180.703
99.4408		118.803
173.88		132.648
125.739		187.176
123.975		140.955
122.047		164.246
134.367		184.919
153.004		135.324
194.951		150.998
137.84		163.118
127.567		123.363
126.884		131.315
199.446		194.639
126.734		124.809
187.407		139.095
134.16		123.335
123.815		143.568
132.331		118.209
188.499		141.133
146.134		178.185
105.205		140.828
135.104		151.411
126.787		130.882
153.612		133.829
115.398		163.985
163.497		137.439
171.568		187.119
185.399		165.688
129.437		189.855
143.195		150.998
115.94		127.266
177.316		129.702
155.417		139.954
134.287		162.196
187.491		114.248
115.562		186.45
190.917		139.364
144.723		195.836
125.765		125.551
137.472		171.362
147.534		188.383
143.326		148.757
175.887		132.595
150.676		121.339
144.858		131.272
192.947		191.874
127.26		143.852
131.477		149.862
108.656		144.122
131.74		130.347
172.905		125.03
176.775		185.538
192.086		147.051
139.563		119.417
121.77		143.204
172.913		185.074
111.699		114.761
133.422		179.572
167.364		135.864
146.134		163.118
161.416		127.266
173.662		131.307
183.848		149.261
116.453		128.433
134.235		151.076
163.389		141.17
124.822		115.787
162.204		182.463
108.333		126.118
183.152		117.648
187.491		128.413
141.174		140.438
183.884		140.828
120.265		132.187
126.092		167.81
133.433		193.708
133.341		189.13
188.552		152.291
113.341		177.607
130.21		151.254
195.045		125.046
161.635		132.316
148.911		134.315
188.805		137.557
176.713		114.643
154.193		149.108
145.127		124.055
128.001		146.234
134.716		139.239
129.19		185.497
117.651		138.481
127.26		121.532
128.813		137.611
161.848		167.352
190.879		193.566
171.123		135.573
118.327		133.542
137.846		136.958
117.462		175.671
117.423		187.169
167.767		125.15
141.174		181.576
126.359		177.254
164.383		156.211
126.05		140.63
133.188		130.049
140.455		171.087
130.753		123.529
199.474		191.053
99.4408		133.913
131.477		117.055
128.813		197.562
136.58		127.066
147.572		141.278
143.805		124.055
164.855		129.723
195.464		133.735
194.951		138.88
190.917		189.849
99.327		148.633
168.23		136.098
182.821		180.247
134.394		127.617
139.271		127.711
149.847		130.868
154.685		128.707
138.01		123.363
183.668		129.702
103.679		170.73
169.506		126.432
164.778		179.035
130.024		162.997
183.092		167.293
105.205		73.7331
136.946		165.326
196.7		129.043
134.496		186.841
127.61		137.706
163.971		145.931
174.165		131.315
140.947		139.954
165.573		131.307
91.3498		170.73
126.389		142.759
145.875		139.006
108.656		180.022
136.824		160.981
126.493		173.953
189.159		126.976
83.2135		184.252
157.372		191.727
134.323		153.644
183.46		135.591
193.226		142.365
126.479		133.576
178.55		191.005
149.208		132.08
128.874		200.13
171.835		149.137
154.707		129.236
195.045		186.312
126.359		144.497
118.68		123.553
186.021		194.494
151.517		158.222
147.573		136.958
187.263		142.563
124.27		134.762
198.866		124.259
135.058		127.511
174.957		114.302
118.07		193.383
104.953		194.639
122.676		162.196
135.104		126.432
161.416		142.759
136.946		184.773
136.925		151.072
152.882		110.111
162.784		170.29
117.804		122.991
137.84		122.424
129.234		149.541
110.024		125.949
150.24		183.92
174.9		138.017
136.996		197.547
167.139		124.633
161.662		137.758
175.662		152.441
136.173		185.935
134.455		129.723
143.344		179.322
124.162		114.261
132.404		130.52
176.697		142.375
108.303		142.364
177.479		124.809
148.546		179.035
133.445		139.006
127.533		184.773
194.424		118.867
120.727		195.246
139.997		124.081
189.391		139.461
181.89		165.849
123.809		144.943
127.567		145.064
99.327		146.925
190.575		125.747
144.85		142.563
198.124		137.81
131.581		160.373
116.927		112.771
131.74		138.54
161.635		141.554
136.824		127.813
134.415		199.965
134.961		132.834
177.224		133.735
120.714		179.322
144.604		184.284
127.279		149.061
137.905		146.61
149.368		159.823
137.483		125.606
157.372		139.074
133.445		146.648
125.819		132.607
199.825		144.142
129.31		132.642
133.411		125.03
185.601		181.71
128.466		173.78
179.956		151.804
175.5		118.934
162.642		149.579
142.069		193.739
135.083		198.433
129.59		160.919
92.4946		118.266
146.882		184.354
135.283		117.658
136.641		137.204
129.234		169.245
127.533		152.17
125.819		146.234
169.044		175.671
181.225		134.762
130.515		137.81
141.624		130.333
149.112		127.983
149.398		196.105
192.158		141.076
150.855		110.796
148.884		124.339
198.472		186.642
148.911		181.584
126.045		169.938
143.302		132.49
192.363		151.431
193.963		146.135
186.58		120.307
134.271		126.299
199.379		119.428
126.884		177.062
110.024		156.288
169.044		152.823
162.825		158.642
128.852		143.421
152.334		200.977
126.533		155.752
165.48		138.823
126.787		134.39
173.662		126.474
196.7		148.419
177.624		171.614
136.701		170.461
174.268		186.634
162.595		113.698
125.919		141.087
121.09		138.01
147.54		199.11
149.45		195.169
189.12		120.247
122.619		121.205
117.859		134.198
198.774		127.593
131.95		139.239
189.767		187.169
132.03		138.88
139.493		114.261
136.472		160.373
148.611		130.333
183.06		156.874
186.208		190.392
186.187		162.662
153.612		159.13
134.496		146.438
177.624		132.187
86.37		136.351
193.225		133.766
121.644		141.775
116.527		136.908
144.142		188.701
198.871		180.022
199.446		151.072
168.23		110.796
150.24		170.869
190.575		144.302
126.045		124.308
128.695		130.473
138.037		162.831
182.901		139.745
194.396		128.023
149.802		149.58
117.151		136.615
116.221		124.699
169.666		185.538
130.516		191.72
183.884		130.766
144.387		175.237
121.296		176.663
176.977		132.549
139.833		173.667
164.201		152.912
114.602		158.467
156.411		144.569
123.229		123.592
181.821		128.731
173.88		157.539
172.905		159.673
188.805		198.941
136.58		179.126
134.415		128.587
102.804		119.97
146.279		121.381
153.849		150.994
126.762		115.233
179.216		168.079
176.713		116.255
130.48		152.331
123.394		128.298
145.536		139.095
153.06		114.248
186.794		149.261
195.292		185.497
122.93		162.997
176.825		197.724
183.785		134.596
193.576		139.261
132.216		130.614
147.54		194.253
130.48		161.043
120.735		114.015
120.522		135.992
183.88		130.52
182.071		112.771
132.726		156.874
186.11		134.136
144.624		136.176
123.934		196.828
176.804		126.07
147.151		127.491
121.462		155.339
170.462		143.006
154.193		177.143
134.961		162.504
143.302		123.335
128.695		167.293
126.207		118.867
128.039		121.381
155.249		185.831
131.979		143.39
117.385		123.261
138.38		139.835
115.255		127.25
129.776		160.213
100.306		117.207
120.265		140.63
144.387		159.511
184.102		133.151
130.164		184.284
139.718		175.56
169.25		116.243
134.458		118.429
115.398		152.726
183.848		149.688
199.825		192.657
136.701		181.71
163.838		125.256
127.376		135.569
135.097		163.311
188.635		133.717
127.179		145.883
157.476		146.528
134.61		168.457
159.359		147.051
104.149		130.049
116.453		191.72
134.323		171.094
174.268		126.687
163.838		182.836
145.747		150.731
125.979		101.68
135.016		145.367
125.739		133.193
176.775		181.452
161.848		189.849
147.572		142.365
177.224		175.56
102.804		121.945
125.853		165.221
132.935		136.332
134.387		141.816
184.225		122.215
183.46		134.938
129.31		133.576
181.225		121.945
128.049		124.733
146.448		117.835
121.341		174.326
125.064		181.486
118.491		185.478
138.552		127.894
128.31		126.958
129.327		194.679
194.434		171.022
178.575		142.468
161.007		140.267
141.949		106.2
121.691		145.362
197.424		141.558
137.743		187.151
193.226		147.8
133.411		195.246
149.45		171.614
127.376		126.311
128.049		161.637
192.25		122.039
168.019		119.591
136.778		125.597
122.211		135.491
149.796		138.489
133.215		120.187
196.099		159.511
139.607		127.894
125.764		135.962
139.094		193.26
163.497		145.908
127.61		193.385
162.595		169.153
86.37		126.708
178.34		155.852
172.121		151.524
128.212		144.478
197.147		138.626
192.086		117.744
120.714		128.433
146.279		160.981
125.853		148.6
117.656		109.92
131.165		157.81
145.127		111.526
192.363		166.016
138.037		192.693
123.394		162.097
120.735		116.666
126.207		147.394
113.4		134.783
126.502		185.279
186.318		136.877
148.738		131.926
134.254		144.525
144.073		146.299
128.001		159.06
193.963		191.005
189.12		124.733
182.901		161.989
145.536		163.396
120.522		183.945
113.4		122.595
187.257		136.038
135.926		195.343
199.099		134.666
121.58		131.606
153.849		166.785
132.935		119.417
117.656		173.78
121.758		130.766
162.941		171.094
192.421		128.025
196.417		146.243
171.568		185.543
193.225		194.917
135.097		133.897
192.25		155.66
187.257		150.589
129.761		124.081
124.44		170.461
149.331		185.831
116.499		126.311
177.939		187.868
174.9		147.581
185.601		121.832
122.619		169.835
183.88		168.522
168.019		54.5999
135.926		153.942
129.761		141.495
113.886		197.361
123.299		195.602
182.397		177.323
116.252		143.568
196.495		186.45
134.716		73.7331
126.762		173.953
153.06		110.111
199.099		139.461
178.476		186.634
117.853		143.39
194.396		187.868
186.794		154.965
128.039		173.665
126.502		168.208
133.42		141.156
128.092		147.784
143.763		155.868
115.871		124.339
129.021		170.869
168.226		139.933
195.341		132.695
136.996		129.789
128.466		155.04
130.515		140.724
162.825		184.461
117.859		138.54
146.448		134.136
136.778		160.705
113.886		196.164
117.787		131.042
147.379		116.742
136.948		160.076
196.446		200.807
177.601		102.499
126.092		195.216
121.644		113.698
138.552		161.637
178.34		192.111
159.459		197.042
111.735		140.547
113.609		120.031
135.158		186.603
126.957		126.894
192.006		165.849
128.82		122.039
133.433		147.581
164.383		196.944
121.296		166.275
184.102		164.368
128.31		117.932
178.476		195.666
159.459		151.739
128.798		148.633
199.062		149.061
151.589		116.243
163.157		165.221
167.139		161.147
128.852		123.808
198.774		129
149.802		143.204
182.071		151.804
186.318		126.687
116.807		128.025
123.997		198.556
167.805		128.479
182.821		123.05
117.151		130.903
155.249		196.321
148.738		146.051
133.42		199.848
116.807		181.122
111.969		142.414
135.622		127.012
183.803		139.36
127.958		137.818
144.723		178.885
144.604		136.323
131.979		145.705
131.165		127.558
128.092		134.847
119.652		126.584
126.734		107.49
134.394		187.865
161.662		151.411
144.85		182.972
152.334		132.533
116.221		161.006
123.997		118.757
111.969		116.847
184.979		186.216
116.527		136.996
129.327		182.422
172.121		108.577
111.735		140.086
141.196		187.068
129.555		146.051
136.097		74.7431
128.042		150.422
131.95		145.289
195.292		148.718
132.726		115.813
194.434		174.965
121.58		188.507
124.44		153.111
123.299		128.909
166.72		128.288
176.977		162.763
127.67		199.616
155.349		184.447
124.885		186.829
148.253		143.561
158.047		186.213
120.37		199.848
175.662		74.7431
179.956		183.224
141.624		154.167
126.533		134.298
189.767		154.648
121.341		122.797
117.787		172.464
137.406		123.061
145.41		168.466
121.071		136.141
139.833		198.316
179.216		182.785
117.853		118.185
128.798		147.575
127.67		168.135
134.015		184.475
136.643		198.55
197.161		136.154
117.576		198.165
126.479		136.255
175.5		139.919
188.635		133.621
145.747		124.023
125.064		118.925
122.211		127.163
134.755		152.769
180.126		182.061
156.571		152.149
125.919		155.399
127.179		163.663
125.979		191.92
149.796		124.301
134.755		108.555
109.72		132.236
143.089		144.231
120.704		131.824
133.341		190.201
130.164		138.817
113.609		140.595
199.062		176.556
149.014		183.814
126.466		134.605
131.272		135.004
144.142		124.481
128.212		116.911
135.158		173.125
141.196		131.008
149.014		116.495
135.652		183.705
117.38		138.774
132.808		199.746
199.611		129.451
159.933		145.244
164.201		180.759
155.349		187.991
134.015		135.56
128.357		155.632
125.765		193.685
139.271		164.668
169.666		132.73
117.385		151.117
143.763		122.195
135.622		120.831
119.652		123.318
184.979		149.227
114.602		123.719
178.575		184.725
151.589		111.613
124.885		168.139
136.643		153.663
130.347		183.816
160.001		175.834
105.977		183.575
132.03		134.689
118.491		127.409
133.215		125.948
147.379		138.579
137.406		124.073
180.126		185.869
191.367		179.211
128.517		136.268
121.09		198.714
157.476		152.114
196.099		135.46
109.72		145.119
129.199		136.588
122.93		112.485
186.11		188.882
128.412		137.715
148.097		180.035
143.927		126.914
126.014		156.422
146.857		178.635
139.493		129.788
144.624		147.86
167.805		158.223
191.367		150.041
123.731		182.314
129.412		162.047
176.825		125.179
148.253		187.733
197.161		123.115
130.347		171.059
128.412		129.825
147.634		140.659
187.546		150.422
183.785		183.814
123.934		128.013
148.097		147.767
123.731		170.849
115.039		125.869
140.638		137.448
161.007		135.746
126.957		190.86
129.555		150.938
126.466		132.751
135.652		171.087
123.647		153.682
149.42		127.044
141.949		164.668
160.001		154.676
143.927		136.344
147.634		133.29
137.141		137.527
113.634		126.791
193.576		141.214
176.804		134.689
126.014		141.493
115.039		138.829
137.141		123.855
136.097		188.777
129.199		123.875
148.998		134.772
136.472		183.575
128.517		135.7
129.412		134.842
132.216		152.018
147.151		196.97
134.254		132.208
115.871		127.293
183.803		125.066
146.857		140.184
140.638		188.576
192.006		127.135
128.042		195.05
117.38		147.037
123.647		125.143
148.998		149.491
156.411		145.919
121.691		133.433
163.157		181.122
105.977		142.565
187.546		144.349
149.42		141.116
113.634		147.119
147.158		133.692
189.795		180.921
177.465		141.014
187.022		148.928
155.592		123.265
174.233		126.958
153.212		135.962
117.964		150.97
197.455		151.259
139.303		196.578
148.93		186.659
148.526		143.297
154.406		149.168
124.411		135.82
125.263		117.644
135.426		194.903
196.491		123.675
149.609		150.364
189.481		180.703
139.75		148.6
138.144		182.972
121.646		132.253
155.6		168.733
131.612		149.304
133.051		140.919
119.926		170.176
133.118		148.503
153.126		119.582
189.481		162.879
148.822		126.844
146.852		136.91
135.295		151.7
188.409		151.965
113.295		142.761
133.204		116.148
128.261		139.556
133.508		170.865
151.029		160.589
124.868		121.655
140.885		136.451
192.734		140.424
195.029		123.07
154.103		190.318
120.53		135.526
148.822		171.082
140.922		197.111
137.984		119.771
101.479		177.93
122.642		164.587
145.265		191.843
178.016		157.184
113.565		168.932
177.052		175.007
140.922		189.246
184.537		112.907
188.481		142.414
107.709		145.289
137.314		183.224
135.499		142.565
139.75		155.6
124.449		105.97
197.124		183.332
128.417		127.264
160.578		129.421
111.349		189.419
119.894		161.309
162.317		140.485
148.172		136.154
138.464		156.422
146.852		130.732
137.984		193.533
182.332		135.344
113.358		181.613
89.2565		168.952
181.247		180.702
126.914		194.805
122.57		130.9
163.153		142.761
142.092		179.269
196.795		198.568
107.081		113.458
135.295		129.759
182.332		124.869
134.804		114.939
169.414		120.975
129.669		184.37
137.302		136.925
139.776		195.323
136.395		171.469
152.591		128.314
180.896		126.994
147.158		136.838
120.808		198.643
184.395		169.056
110.469		120.999
119.539		154.167
179.409		112.485
138.144		195.05
124.449		153.172
134.804		139.805
161.283		152.631
120.047		131.829
125.418		150.154
176.65		185.041
155.592		151.347
147.09		126.174
114.635		151.517
189.952		198.165
134.947		132.73
123.567		178.635
122.083		136.537
195.736		121.926
121.646		197.637
188.409		137.712
135.438		148.218
154.402		183.75
122.001		195.165
121.786		131.737
120.46		187.15
136.399		136.226
174.233		155.95
147.09		121.524
135.438		171.399
177.55		190.462
119.932		193.92
162.843		129.788
126.074		130.732
180.843		136.537
189.795		190.491
126.501		184.56
124.897		121.879
119.039		178.579
157.675		145.463
131.477		121.467
177.465		173.084
120.808		200.568
114.635		136.059
177.55		135.026
162.442		199.088
157.861		133.527
153.212		132.699
189.952		146.7
154.402		134.445
119.932		127.687
102.364		156.951
179.003		145.427
142.413		128.647
133.741		137.582
169.03		175.842
154.879		136.633
117.964		123.07
134.947		154.133
162.843		134.259
102.364		119.539
126.855		153.743
123.417		191.29
163.057		136.996
170.439		131.183
193.027		134.605
155.6		168.237
122.001		194.769
126.074		139.437
126.501		182.622
174.589		153.095
136.251		123.854
184.97		127.014
190.98		122.35
197.124		128.635
124.897		130.767
116.879		150.814
156.806		188.374
129.054		187.022
133.549		124.418
168.91		123.296
74.8762		160.986
195.718		130.227
123.567		133.706
162.442		129.379
122.581		144.924
113.255		197.907
113.295		122.477
101.479		136.255
113.358		151.117
169.414		147.86
175.581		193.533
136.171		121.926
96.1251		190.491
153.784		135.861
179.328		156.843
172.382		129.271
131.612		131.167
133.204		194.757
121.786		165.774
180.843		122.141
179.003		153.94
174.589		148.599
149.233		184.542
157.463		127.012
189.772		148.718
160.861		128.013
133.212		144.349
190.887		155.6
129.708		197.663
133.793		172.625
197.455		134.071
128.261		189.074
122.642		129.35
184.537		121.067
142.413		128.148
175.581		117.567
149.233		158.39
135.125		147.284
179.117		135.146
176.885		200.711
181.607		191.631
96.3986		138.736
171.304		117.524
133.508		156.288
145.265		164.852
120.46		147.271
133.741		186.318
136.171		114.814
157.463		139.477
135.125		135.004
130.019		190.318
133.051		168.237
128.417		191.325
119.039		131.399
136.251		198.978
116.879		162.628
189.772		134.563
152.637		126.025
112.867		153.035
112.357		185.133
151.029		146.828
178.016		160.58
89.2565		138.87
129.669		118.176
96.1251		133.499
190.371		111.009
191.257		141.617
136.612		123.943
164.539		172.675
139.303		144.152
122.083		188.092
126.855		129.695
122.581		156.168
180.643		190.767
139.041		198.526
141.401		179.658
120.926		146.859
189.988		159.568
137.711		120.821
119.926		197.123
124.868		130.857
137.302		152.149
161.283		116.034
136.399		169.062
153.784		158.013
160.861		132.634
130.019		193.19
190.371		137.029
[truncated: 1,046,576+ more rows]

## Sheet: SupplementaryFig7c
		No More Than Two Particles In Close Proximity	<3	18
		Short String Present (3-6)	2022-06-03	372
		Intermediate Ordered String Present (7+, Moderately Ordered/Aligned)	>7/moderate	105
		Highly Ordered String Present (7+, Highly Ordered/Aligned)	>7/high	140

## Sheet: SupplementaryFig7d 
120	0.0001	0
140	0	18
160	1	43
180	4	42
200	12	40
220	19	53
240	29	34
260	12	33
280	31	46
300	31	27
320	34	17
340	14	19
360	19	8
380	12	2
400	7	6
420	4	1
440	8	0
460	3	0
480	4	0
500	1	0
